# Supplementary material for: Neuroimaging Approach: Effects of Hot and Cold Germinated Wheat Beverages on Electroencephalographic (EEG) Activity of the Human Brain
Source: Foods. 2023 Sep 20;12(18):3493. doi: 10.3390/foods12183493 (PMC10527878; doi:10.3390/foods12183493)
Supplement: Supplementary file 1 [file foods-12-03493-s001.zip]

Archive with 1 entries (1 files):
- foods-2604095-supplementary.pdf
